# Supplementary material for: Reproductive compatibility among populations and host‐associated lineages of the common bed bug (Cimex lectularius L.)
Source: Ecol Evol. 2020 Oct 7;10(20):11090–9. doi: 10.1002/ece3.6738 (PMC7593134; doi:10.1002/ece3.6738)
Supplement: Supplementary file 1 — Data S1 [file ECE3-10-11090-s001.xlsx]

## Sheet: 14.05.17
Date_Start	Group	Number	Female_Sp	Male_Sp	Female_Mass	Male_Mass	Problem	Date	Days	Eggs	Hatch
2014-05-17	A	1	JC	JC	3.42	3.19	N	2014-05-23	6	13	12
2014-05-17	A	2	JC	JC	2.94	3.12		2014-05-23	6	10	10
2014-05-17	A	3	JC	JC	3.07	3.63	Y	2014-05-23	6	0	0
2014-05-17	A	4	JC	JC	2.98	3.81		2014-05-23	6	9	9
2014-05-17	A	5	JC	JC	2.79	3.93		2014-05-23	6	9	9
2014-05-17	A	6	JC	JC	2.66	3.6		2014-05-23	6	7	7
2014-05-17	A	7	JC	JC	2.93	4.38		2014-05-23	6	10	10
2014-05-17	A	8	JC	JC	3.25	3.52		2014-05-23	6	9	9
2014-05-17	A	9	JC	JC	3.05	4.19		2014-05-23	6	11	11
2014-05-17	A	10	JC	JC	3.18	3.97		2014-05-23	6	10	10
2014-05-17	A	11	JC	JC	3.26	4.06		2014-05-23	6	11	11
2014-05-17	A	12	JC	JC	2.64	3.8		2014-05-23	6	7	7
2014-05-17	A	13	JC	JC	3.35	3.51		2014-05-23	6	8	8
2014-05-17	A	14	JC	JC	2.83	3.44		2014-05-23	6	9	9
2014-05-21	A	15	JC	JC		3.39	Y	2014-05-27	6	16	13
2014-05-21	A	16	JC	JC	3.66	2.95		2014-05-27	6	15	15
2014-05-21	A	17	JC	JC	3.8	3.33		2014-05-27	6	13	12
2014-05-21	A	18	JC	JC	2.98	2.91		2014-05-27	6	10	9
2014-05-21	A	19	JC	JC		3.49	Y	2014-05-27	6	10	10
2014-05-21	A	20	JC	JC	3.54	3.7		2014-05-27	6	14	14
2014-05-17	B	1	WS	JC	3.45	3.32		2014-05-23	6	11	11
2014-05-17	B	2	WS	JC	3.93	3.26		2014-05-23	6	13	13
2014-05-17	B	3	WS	JC	3.2	3.61		2014-05-23	6	12	12
2014-05-17	B	4	WS	JC	3.09	3.63		2014-05-23	6	12	12
2014-05-17	B	5	WS	JC	3.44	3.99		2014-05-23	6	10	10
2014-05-17	B	6	WS	JC	4.23	3.17		2014-05-23	6	10	10
2014-05-17	B	7	WS	JC	3.19	2.98		2014-05-23	6	11	10
2014-05-17	B	8	WS	JC	3	3.48		2014-05-23	6	11	10
2014-05-17	B	9	WS	JC	2.84	3.53		2014-05-23	6	16	15
2014-05-17	B	10	WS	JC	2.97	3.45		2014-05-23	6	13	13
2014-05-17	B	11	WS	JC	3.19	3.71		2014-05-23	6	14	14
2014-05-17	B	12	WS	JC		3.77	Y	2014-05-23	6	3	3
2014-05-17	B	13	WS	JC	3.22	3.33		2014-05-23	6	8	8
2014-05-17	B	14	WS	JC	2.84	3.68		2014-05-23	6	13	13
2014-05-21	B	15	WS	JC	3.39	3.43		2014-05-27	6	12	12
2014-05-21	B	16	WS	JC	2.73	3.5		2014-05-27	6	10	10
2014-05-21	B	17	WS	JC	3.14	2.91		2014-05-27	6	14	13
2014-05-21	B	18	WS	JC		3.21	Y	2014-05-27	6	12	12
2014-05-21	B	19	WS	JC		3.06	Y	2014-05-27	6	13	13
2014-05-21	B	20	WS	JC		3.24	Y	2014-05-27	6	10	10
2014-05-17	C	1	JC	WS	2.88	3.37		2014-05-23	6	8	8
2014-05-17	C	2	JC	WS	3.22	4.11		2014-05-23	6	10	10
2014-05-17	C	3	JC	WS	3.98	4.15		2014-05-23	6	13	12
2014-05-17	C	4	JC	WS	3.36	4.17		2014-05-23	6	13	12
2014-05-17	C	5	JC	WS	3.49	3.49		2014-05-23	6	11	11
2014-05-17	C	6	JC	WS	3.27	3.71		2014-05-23	6	14	14
2014-05-17	C	7	JC	WS	3	3.16		2014-05-23	6	11	11
2014-05-17	C	8	JC	WS	2.7	3.93		2014-05-23	6	12	11
2014-05-17	C	9	JC	WS	3.25	3.34		2014-05-23	6	13	13
2014-05-17	C	10	JC	WS	3.48	3.9		2014-05-23	6	13	13
2014-05-17	C	11	JC	WS	2.69	3.24		2014-05-23	6	12	12
2014-05-17	C	12	JC	WS	3.24	4.1		2014-05-23	6	13	13
2014-05-17	C	13	JC	WS	3.13	3.9		2014-05-23	6	13	12
2014-05-17	C	14	JC	WS	3.27	3.32		2014-05-23	6	10	10
2014-05-21	C	15	JC	WS		3.6	Y	2014-05-27	6	19	19
2014-05-21	C	16	JC	WS	3.14	3.77		2014-05-27	6	12	10
2014-05-21	C	17	JC	WS		3.43	Y	2014-05-27	6	12	12
2014-05-21	C	18	JC	WS	2.16	3.53		2014-05-27	6	11	10
2014-05-21	C	19	JC	WS	2.78	3.55		2014-05-27	6	15	14
2014-05-21	C	20	JC	WS	2.84	4.1		2014-05-27	6	12	11
2014-05-17	D	1	WS	WS	3.37	4.02		2014-05-23	6	13	13
2014-05-17	D	2	WS	WS	2.91	4.04		2014-05-23	6	8	8
2014-05-17	D	3	WS	WS	3.5	3.24		2014-05-23	6	13	13
2014-05-17	D	4	WS	WS	2.84	3.36		2014-05-23	6	16	15
2014-05-17	D	5	WS	WS	3.71	3.46		2014-05-23	6	12	12
2014-05-17	D	6	WS	WS	3.2	3.08		2014-05-23	6	11	11
2014-05-17	D	7	WS	WS	2.86	3.94		2014-05-23	6	12	12
2014-05-17	D	8	WS	WS	3.58	3.47		2014-05-23	6	13	12
2014-05-17	D	9	WS	WS	2.93	4.02		2014-05-23	6	10	10
2014-05-17	D	10	WS	WS	3	3.55		2014-05-23	6	12	12
2014-05-17	D	11	WS	WS	3.1	3.55		2014-05-23	6	10	9
2014-05-17	D	12	WS	WS	2.97	3.87		2014-05-23	6	9	9
2014-05-17	D	13	WS	WS	4.42	4.03		2014-05-23	6	18	18
2014-05-17	D	14	WS	WS	3.21	3.67		2014-05-23	6	16	15
2014-05-21	D	15	WS	WS		3.48	Y	2014-05-27	6	11	11
2014-05-21	D	16	WS	WS	3.36	3.87		2014-05-27	6	14	14
2014-05-21	D	17	WS	WS		3.89	Y	2014-05-27	6	18	18
2014-05-21	D	18	WS	WS		3.89	Y	2014-05-27	6	9	9
2014-05-21	D	19	WS	WS	3.04	3.96		2014-05-27	6	13	13
2014-05-21	D	20	WS	WS	4.04	3.75		2014-05-27	6	14	13

## Sheet: 15.03.20
Date_Start	Group	Number	Female_Sp	Male_Sp	Female_Mass	Male_Mass	Problem	Date	Days	Eggs	Hatch
2015-03-20	A	1	WS	WS	5.19	3.92	N	2015-03-26	6	14	13
2015-03-20	A	2	WS	WS	4.25	3.8		2015-03-26	6	12	11
2015-03-20	A	3	WS	WS	5.1	3.52		2015-03-26	6	15	14
2015-03-20	A	4	WS	WS	3.62	4.7		2015-03-26	6	9	9
2015-03-20	A	5	WS	WS	4.56	3.71		2015-03-26	6	11	10
2015-03-20	A	6	WS	WS	4.65	3.53		2015-03-26	6	16	16
2015-03-20	A	7	WS	WS	4.11	3.59		2015-03-26	6	12	12
2015-03-20	A	8	WS	WS	4.77	3.02		2015-03-26	6	12	12
2015-03-20	A	9	WS	WS	4.02	3.71		2015-03-26	6	13	12
2015-03-20	A	10	WS	WS	3.71	4.18		2015-03-26	6	12	12
2015-03-20	B	1	MO	WS	4.55	3.75		2015-03-26	6	8	8
2015-03-20	B	2	MO	WS	5.45	3.75		2015-03-26	6	5	5
2015-03-20	B	3	MO	WS	5.9	3.99		2015-03-26	6	0	0
2015-03-20	B	4	MO	WS	5.16	3.77		2015-03-26	6	0	0
2015-03-20	B	5	MO	WS	4.62	4.01		2015-03-26	6	5	4
2015-03-20	B	6	MO	WS	4.78	3.92		2015-03-26	6	2	2
2015-03-20	B	7	MO	WS	5.11	3.44		2015-03-26	6	5	5
2015-03-20	B	8	MO	WS	4.49	3.87		2015-03-26	6	0	0
2015-03-20	B	9	MO	WS	6.26	4.09		2015-03-26	6	3	3
2015-03-20	B	10	MO	WS	6.22	4.28		2015-03-26	6	5	4
2015-03-20	C	1	WS	MO	3.63	3.73		2015-03-26	6	13	11
2015-03-20	C	2	WS	MO	5.19	3.56		2015-03-26	6	11	9
2015-03-20	C	3	WS	MO	4.93	3.74		2015-03-26	6	12	11
2015-03-20	C	4	WS	MO	5.07	3.92		2015-03-26	6	9	7
2015-03-20	C	5	WS	MO	4.63	3.69		2015-03-26	6	13	8
2015-03-20	C	6	WS	MO	3.42	4.03		2015-03-26	6	18	13
2015-03-20	C	7	WS	MO	5.05	3.67		2015-03-26	6	14	10
2015-03-20	C	8	WS	MO	4.81	4.17		2015-03-26	6	8	8
2015-03-20	C	9	WS	MO	4.22	4.24		2015-03-26	6	6	5
2015-03-20	C	10	WS	MO	4.72	4.26		2015-03-26	6	9	7
2015-03-20	D	1	MO	MO	4.82	4.59		2015-03-26	6	6	6
2015-03-20	D	2	MO	MO	4.35	3.63		2015-03-26	6	0	0
2015-03-20	D	3	MO	MO	5.68	3.92		2015-03-26	6	2	2
2015-03-20	D	4	MO	MO	4.89	5.01		2015-03-26	6	5	5
2015-03-20	D	5	MO	MO	5.49	4.29		2015-03-26	6	10	9
2015-03-20	D	6	MO	MO	6.57	3.61		2015-03-26	6	4	4
2015-03-20	D	7	MO	MO	6.35	3.48		2015-03-26	6	2	2
2015-03-20	D	8	MO	MO	5.09	5.01		2015-03-26	6	7	7
2015-03-20	D	9	MO	MO	5.1	3		2015-03-26	6	6	6
2015-03-20	D	10	MO	MO	5.55	6.46	Y	2015-03-26	6	0	0

## Sheet: 15.04.09
Date_Start	Group	Number	Female_Sp	Male_Sp	Female_Mass	Male_Mass	Problem	Date	Days	Eggs	Hatch
2015-04-09	A	1	JC	JC	4.25	4.15	N	2015-04-15	6	11	11
2015-04-09	A	2	JC	JC	5	4.04		2015-04-15	6	14	14
2015-04-09	A	3	JC	JC	3.72	4.53		2015-04-15	6	12	12
2015-04-09	A	4	JC	JC	4.39	3.78		2015-04-15	6	15	14
2015-04-09	A	5	JC	JC	5.55	4.25		2015-04-15	6	12	10
2015-04-09	A	6	JC	JC	4.47	3.8		2015-04-15	6	10	10
2015-04-09	A	7	JC	JC	4.02	3.96		2015-04-15	6	14	12
2015-04-09	A	8	JC	JC	4.06	3.91		2015-04-15	6	15	13
2015-04-09	A	9	JC	JC	4.24	3.65		2015-04-15	6	15	13
2015-04-09	A	10	JC	JC	4.68	3.87		2015-04-15	6	10	10
2015-04-09	B	1	HA	JC	4.2	3.96		2015-04-15	6	5	5
2015-04-09	B	2	HA	JC	5.31	4.4		2015-04-15	6	6	6
2015-04-09	B	3	HA	JC	6.8	4.35		2015-04-15	6	0
2015-04-09	B	4	HA	JC	4.92	3.76		2015-04-15	6	12	11
2015-04-09	B	5	HA	JC	4.75	3.99		2015-04-15	6	12	12
2015-04-09	B	6	HA	JC	4.19	3.83		2015-04-15	6	3	3
2015-04-09	B	7	HA	JC	4.58	3.16		2015-04-15	6	10	10
2015-04-09	B	8	HA	JC	6.39	4.54	Y	2015-04-15	6	0
2015-04-09	B	9	HA	JC	4.66	5.06	Y	2015-04-15	6	2	2
2015-04-09	B	10	HA	JC	4.81	5.1	Y	2015-04-15	6	3	3
2015-04-09	C	1	JC	HA	4.4	3.71		2015-04-15	6	11	11
2015-04-09	C	2	JC	HA	4.05	3.84		2015-04-15	6	12	12
2015-04-09	C	3	JC	HA	3.65	3.83		2015-04-15	6	9	9
2015-04-09	C	4	JC	HA	4.7	4.19		2015-04-15	6	14	13
2015-04-09	C	5	JC	HA	4.2	3.95		2015-04-15	6	14	14
2015-04-09	C	6	JC	HA	4.42	3.99		2015-04-15	6	9	9
2015-04-09	C	7	JC	HA	4.78	3.78		2015-04-15	6	11	10
2015-04-09	C	8	JC	HA	5.73	4.19		2015-04-15	6	12	11
2015-04-09	C	9	JC	HA	3.79	4.22		2015-04-15	6	13	12
2015-04-09	C	10	JC	HA	5.24	4.57		2015-04-15	6	6	4
2015-04-09	D	1	HA	HA	4.77	4.61		2015-04-15	6	2	2
2015-04-09	D	2	HA	HA	5.2	4.01		2015-04-15	6	5	5
2015-04-09	D	3	HA	HA	4.47	4.05		2015-04-15	6	0
2015-04-09	D	4	HA	HA	4.37	3.94		2015-04-15	6	11	10
2015-04-09	D	5	HA	HA	4.48	4.02		2015-04-15	6	6	6
2015-04-09	D	6	HA	HA	5.25	3.78		2015-04-15	6	3	3
2015-04-09	D	7	HA	HA	6.31	4.77		2015-04-15	6	7	7
2015-04-09	D	8	HA	HA	6.13	3.7		2015-04-15	6	5	4
2015-04-09	D	9	HA	HA	5.37	3.4	Y	2015-04-15	6	3	3
2015-04-09	D	10	HA	HA	5.15	4.56	Y	2015-04-15	6	8	7

## Sheet: 15.04.30
Date_Start	Group	Number	Female_Sp	Male_Sp	Female_Mass	Male_Mass	Problem	Date	Days	Eggs	Hatch
2015-04-30	A	1	JC	JC	3.66	3.42	N	2015-04-06	6	16	15
2015-04-30	A	2	JC	JC	5.52	3.14		2015-04-06	6	16	16
2015-04-30	A	3	JC	JC	3.04	3.33		2015-04-06	6	12	11
2015-04-30	A	4	JC	JC	4.28	3.64		2015-04-06	6	10	10
2015-04-30	A	5	JC	JC	3.64	3.16		2015-04-06	6	11	11
2015-04-30	A	6	JC	JC	3.83	3.33		2015-04-06	6	9	7
2015-04-30	A	7	JC	JC	4.17	3.48		2015-04-06	6	12	11
2015-04-30	A	8	JC	JC	3.35	3.46		2015-04-06	6	11	11
2015-04-30	A	9	JC	JC	3.68	3.03		2015-04-06	6	17	16
2015-04-30	A	10	JC	JC	4.85	3.17		2015-04-06	6	14	11
2015-04-30	A	11	JC	JC	4.21	3.64		2015-04-06	6	14	12
2015-04-30	A	12	JC	JC	4.21	3.28		2015-04-06	6	10	9
2015-04-30	A	13	JC	JC	4.51	3.15		2015-04-06	6	22	22
2015-04-30	A	14	JC	JC	3.63	3.44		2015-04-06	6	11	11
2015-04-30	A	15	JC	JC	5.34	3.34		2015-04-06	6	17	17
2015-04-30	B	1	MO	JC	4.4	3.49		2015-04-06	6	8	8
2015-04-30	B	2	MO	JC	5.61	4.2		2015-04-06	6	0
2015-04-30	B	3	MO	JC	5.17	3.49		2015-04-06	6	8	8
2015-04-30	B	4	MO	JC	4.9	3.53		2015-04-06	6	7	7
2015-04-30	B	5	MO	JC	5.63	3.94		2015-04-06	6	2	2
2015-04-30	B	6	MO	JC	5.07	4.03		2015-04-06	6	2	2
2015-04-30	B	7	MO	JC	5.83	3.37		2015-04-06	6	0
2015-04-30	B	8	MO	JC	4.48	3.8		2015-04-06	6	2	2
2015-05-01	B	9	MO	JC	4.76	3.8		2015-04-07	6	3	3
2015-05-01	B	10	MO	JC	4	4.19		2015-04-07	6	7	6
2015-05-01	B	11	MO	JC	5.23	3.79		2015-04-07	6	2	2
2015-05-01	B	12	MO	JC	4.9	4.27		2015-04-07	6	8	8
2015-05-01	B	13	MO	JC	5.6	3.18		2015-04-07	6	0
2015-05-02	B	14	MO	JC	5.47	3.53		2015-04-08	6	1	1
2015-05-02	B	15	MO	JC	6.17	4.31		2015-04-08	6	0
2015-04-30	C	1	JC	MO	5.9	4		2015-04-06	6	0
2015-04-30	C	2	JC	MO	4.39	4.05		2015-04-06	6	7	7
2015-04-30	C	3	JC	MO	2.82	3.33		2015-04-06	6	8	6
2015-04-30	C	4	JC	MO	3.55	3.57		2015-04-06	6	10	10
2015-04-30	C	5	JC	MO	5.44	3.68		2015-04-06	6	15	1
2015-04-30	C	6	JC	MO	4.31	3.4		2015-04-06	6	10	8
2015-04-30	C	7	JC	MO	3.49	3.91		2015-04-06	6	9	4
2015-04-30	C	8	JC	MO	3.15	3.22		2015-04-06	6	9	7
2015-04-30	C	9	JC	MO	3.79	3.81		2015-04-06	6	14	12
2015-04-30	C	10	JC	MO	3.7	3.76		2015-04-06	6	15	12
2015-04-30	C	11	JC	MO	4.27	4.15		2015-04-06	6	19	14
2015-04-30	C	12	JC	MO	3.81	4.41		2015-04-06	6	14	12
2015-04-30	C	13	JC	MO	4.27	3.62		2015-04-06	6	17	16
2015-04-30	C	14	JC	MO	4.49	3.61		2015-04-06	6	14	13
2015-04-30	C	15	JC	MO	3.89	4.29		2015-04-06	6	16	15
2015-04-30	D	1	MO	MO	4.9	4.02		2015-04-06	6	4	2
2015-04-30	D	2	MO	MO	4.83	4.05		2015-04-06	6	9	9
2015-04-30	D	3	MO	MO	4.29	3.84		2015-04-06	6	10	10
2015-04-30	D	4	MO	MO	4.22	3.75		2015-04-06	6	3	3
2015-04-30	D	5	MO	MO	4.88	4.34		2015-04-06	6	0
2015-04-30	D	6	MO	MO	4.06	4.44		2015-04-06	6	5	5
2015-04-30	D	7	MO	MO	5.59	3.58		2015-04-06	6	6	6
2015-05-01	D	8	MO	MO	5.93	3.54		2015-04-07	6	3	3
2015-05-01	D	9	MO	MO	5	3.66		2015-04-07	6	0
2015-05-01	D	10	MO	MO	4.8	3.63		2015-04-07	6	2	2
2015-05-01	D	11	MO	MO	6.64	3.91		2015-04-07	6	0
2015-05-01	D	12	MO	MO	4.1	4.11		2015-04-07	6	5	4
2015-05-01	D	13	MO	MO	4.75	3.26		2015-04-07	6	0
2015-05-02	D	14	MO	MO	4.68	3.34		2015-04-08	6	10	10
2015-05-02	D	15	MO	MO	4.7	3.26		2015-04-08	6	5	4

## Sheet: 15.05.13
Date_Start	Group	Number	Female_Sp	Male_Sp	Female_Mass	Male_Mass	Problem	Date	Days	Eggs	Hatch
2015-05-13	A	1	WS	WS	4.07	3.82	N	2015-05-19	6	14	13
2015-05-13	A	2	WS	WS	4.56	2.98		2015-05-19	6	14	14
2015-05-13	A	3	WS	WS	3.97	4.03		2015-05-19	6	11	11
2015-05-13	A	4	WS	WS	3.61	3.98		2015-05-19	6	10	10
2015-05-13	A	5	WS	WS	4.15	3.23		2015-05-19	6	11	11
2015-05-13	A	6	WS	WS	3.96	3.79		2015-05-19	6	13	12
2015-05-13	A	7	WS	WS	3.8	3.26		2015-05-19	6	17	17
2015-05-13	A	8	WS	WS	4.01	3.5		2015-05-19	6	12	11
2015-05-14	A	9	WS	WS	5.27	3.7		2015-05-19	5	16	16
2015-05-13	B	1	HA	WS	5.97	4		2015-05-19	6	0
2015-05-13	B	2	HA	WS	4.65	3.77		2015-05-19	6	7	7
2015-05-13	B	3	HA	WS	5.95	4		2015-05-19	6	0
2015-05-13	B	4	HA	WS	5.62	4.17		2015-05-19	6	4	4
2015-05-13	B	5	HA	WS	4.69	4.35		2015-05-19	6	1	1
2015-05-14	B	6	HA	WS	5.17	3.78		2015-05-19	5	7	7
2015-05-14	B	7	HA	WS	5.65	4		2015-05-19	5	3	3
2015-05-14	B	8	HA	WS	5.02	4.3		2015-05-19	5	7	7
2015-05-14	B	9	HA	WS	6.45	3.51		2015-05-19	5	3	3
2015-05-13	C	1	WS	HA	5.26	4.65		2015-05-19	6	6	4
2015-05-13	C	2	WS	HA	4.45	2.6		2015-05-19	6	16	15
2015-05-13	C	3	WS	HA	4.86	4.14		2015-05-19	6	13	13
2015-05-13	C	4	WS	HA	4.42	4.83		2015-05-19	6	14	14
2015-05-13	C	5	WS	HA	3.94	4.03		2015-05-19	6	15	14
2015-05-13	C	6	WS	HA	3.81	4.64		2015-05-19	6	15	15
2015-05-13	C	7	WS	HA	3.55	3.23		2015-05-19	6	11	11
2015-05-13	C	8	WS	HA	3.82	3.04		2015-05-19	6	11	10
2015-05-14	C	9	WS	HA	5.17	3.33		2015-05-19	5	14	14
2015-05-13	D	1	HA	HA	4.43	3.97		2015-05-19	6	3	3
2015-05-13	D	2	HA	HA	3.58	3.44		2015-05-19	6	4	4
2015-05-13	D	3	HA	HA	4.78	4.18		2015-05-19	6	3	3
2015-05-13	D	4	HA	HA	5.73	3.89		2015-05-19	6	0
2015-05-13	D	5	HA	HA	4.25	4.24		2015-05-19	6	3	2
2015-05-14	D	6	HA	HA	4.47	3.73		2015-05-19	5	7	7
2015-05-14	D	7	HA	HA	5.69	4.44		2015-05-19	5	4	4
2015-05-14	D	8	HA	HA	4.79	4.23		2015-05-19	5	7	7
2015-05-14	D	9	HA	HA	5.11	5.01		2015-05-19	5	6	6

## Sheet: 15.07.10
Date_Start	Group	Number	Female_Sp	Male_Sp	Female_Mass	Male_Mass	Problem	Date	Days	Eggs	Hatch
2015-07-10	A	1	JC	JC	4.2	3.59	N	2015-07-16	6	17	15
2015-07-10	A	2	JC	JC	3.67	3.3		2015-07-16	6	15	14
2015-07-10	A	3	JC	JC	3.97	3.45		2015-07-16	6	13	13
2015-07-10	A	4	JC	JC	3	3.84		2015-07-16	6	16	16
2015-07-10	A	5	JC	JC	3.52	3.67		2015-07-16	6	18	16
2015-07-10	A	6	JC	JC	4.01	4.04		2015-07-16	6	15	13
2015-07-10	A	7	JC	JC	4.24	3.46		2015-07-16	6	14	13
2015-07-10	A	8	JC	JC	4.18	3.03		2015-07-16	6	19	19
2015-07-10	A	9	JC	JC	3.63	3.49		2015-07-16	6	12	11
2015-07-10	A	10	JC	JC	3.05	3.12		2015-07-16	6	12	12
2015-07-10	A	11	JC	JC	3.47	3.36		2015-07-16	6	15	15
2015-07-10	A	12	JC	JC	3.22	3.99		2015-07-16	6	21	21
2015-07-10	A	13	JC	JC	2.73	5.15		2015-07-16	6	10	10
2015-07-10	A	14	JC	JC	3.59	3.46		2015-07-16	6	17	17
2015-07-10	B	1	OS	JC	3.4	4.09		2015-07-16	6	14	14
2015-07-10	B	2	OS	JC	3.48	3.75		2015-07-16	6	14	13
2015-07-10	B	3	OS	JC	4.48	4.11		2015-07-16	6	11	10
2015-07-10	B	4	OS	JC	3.81	3.71		2015-07-16	6	16	11
2015-07-10	B	5	OS	JC	4.41	3.46		2015-07-16	6	14	12
2015-07-10	B	6	OS	JC	4.42	3.74		2015-07-16	6	16	16
2015-07-10	B	7	OS	JC	4.26	4.36		2015-07-16	6	19	19
2015-07-10	B	8	OS	JC	3.26	3.68		2015-07-16	6	14	13
2015-07-10	B	9	OS	JC	3.28	3.41		2015-07-16	6	11	11
2015-07-10	B	10	OS	JC	3.09	2.86		2015-07-16	6	13	13
2015-07-10	B	11	OS	JC	4.11	4.59		2015-07-16	6	14	12
2015-07-10	B	12	OS	JC	4.1	3.46		2015-07-16	6	14	13
2015-07-10	B	13	OS	JC	3.75	3.64		2015-07-16	6	15	14
2015-07-10	B	14	OS	JC	4.03	3.4		2015-07-16	6	9	9
2015-07-10	C	1	JC	OS	3.58	3.86		2015-07-16	6	10	9
2015-07-10	C	2	JC	OS	3.37	3.98		2015-07-16	6	15	15
2015-07-10	C	3	JC	OS	3.86	3.84		2015-07-16	6	15	15
2015-07-10	C	4	JC	OS	3.37	3.94		2015-07-16	6	14	14
2015-07-10	C	5	JC	OS	4.22	3.01		2015-07-16	6	18	18
2015-07-10	C	6	JC	OS	3.73	3.98		2015-07-16	6	15	15
2015-07-10	C	7	JC	OS	3.75	3.16		2015-07-16	6	17	17
2015-07-10	C	8	JC	OS	3.5	3.89		2015-07-16	6	11	11
2015-07-10	C	9	JC	OS	3.44	4.15		2015-07-16	6	15	15
2015-07-10	C	10	JC	OS	3.34	3.57		2015-07-16	6	13	13
2015-07-10	C	11	JC	OS	4.16	3.55		2015-07-16	6	16	16
2015-07-10	C	12	JC	OS	3.88	2.99		2015-07-16	6	16	14
2015-07-10	C	13	JC	OS	3.72	3.17		2015-07-16	6	16	16
2015-07-10	C	14	JC	OS	4.09	3.64		2015-07-16	6	13	11
2015-07-10	D	1	OS	OS	5.37	3.49		2015-07-16	6	12	11
2015-07-10	D	2	OS	OS	3.51	2.98		2015-07-16	6	11	9
2015-07-10	D	3	OS	OS	3.97	3.8		2015-07-16	6	12	10
2015-07-10	D	4	OS	OS	3.72	3.39		2015-07-16	6	16	15
2015-07-10	D	5	OS	OS	4.72	3.67		2015-07-16	6	11	10
2015-07-10	D	6	OS	OS	3.81	4.13		2015-07-16	6	13	13
2015-07-10	D	7	OS	OS	4.1	3.63		2015-07-16	6	15	14
2015-07-10	D	8	OS	OS	3.82	3.3		2015-07-16	6	11	11
2015-07-10	D	9	OS	OS	3.71	3.47		2015-07-16	6	16	16
2015-07-10	D	10	OS	OS	4.43	3.72		2015-07-16	6	17	16
2015-07-10	D	11	OS	OS	4.31	3.13		2015-07-16	6	17	17
2015-07-10	D	12	OS	OS	4.56	3.93		2015-07-16	6	13	13
2015-07-10	D	13	OS	OS	3.78	3.31		2015-07-16	6	14	13
2015-07-10	D	14	OS	OS	3.7	4		2015-07-16	6	13	13

## Sheet: 15.08.06
Date_Start	Group	Number	Female_Sp	Male_Sp	Female_Mass	Male_Mass	Problem	Date	Days	Eggs	Hatch
2015-08-06	A	1	MO	MO	4.91	3.28	N	2015-08-12	6	8	8
2015-08-06	A	2	MO	MO	5.01	4.49		2015-08-12	6	9	7
2015-08-06	A	3	MO	MO	4.81	4.45		2015-08-12	6	7	7
2015-08-06	A	4	MO	MO	6.28	4.01		2015-08-12	6	1	1
2015-08-06	A	5	MO	MO	6.19	3.88		2015-08-12	6	10	10
2015-08-06	A	6	MO	MO	4.93	3.98		2015-08-12	6	3	3
2015-08-06	A	7	MO	MO	6.46	3.9		2015-08-12	6	2	2
2015-08-06	A	8	MO	MO	4.06	3.26		2015-08-12	6	6	4
2015-08-06	A	9	MO	MO	4.88	4.75		2015-08-12	6	5	5
2015-08-06	B	1	HA	MO	7.04	5.4		2015-08-12	6	0
2015-08-06	B	2	HA	MO	4.7	4.19		2015-08-12	6	12	8
2015-08-06	B	3	HA	MO	4.02	4.4		2015-08-12	6	15	14
2015-08-06	B	4	HA	MO	4.63	4.09		2015-08-12	6	9	7
2015-08-06	B	5	HA	MO	5.64	4.83		2015-08-12	6	8	8
2015-08-06	B	6	HA	MO	4.11	4.53		2015-08-12	6	12	12
2015-08-06	B	7	HA	MO	5	4.46		2015-08-12	6	5	5
2015-08-06	B	8	HA	MO	5.49	4.35		2015-08-12	6	1	0
2015-08-07	B	9	HA	MO	5.17	3.99		2015-08-13	6	5	4
2015-08-06	C	1	MO	HA	5.26	3.74		2015-08-12	6	9	5
2015-08-06	C	2	MO	HA	5.63	3.95		2015-08-12	6	8	8
2015-08-06	C	3	MO	HA	6.2	4.42		2015-08-12	6	2	0
2015-08-06	C	4	MO	HA	4.58	2.77		2015-08-12	6	7	7
2015-08-06	C	5	MO	HA	5.4	3.62		2015-08-12	6	5	5
2015-08-06	C	6	MO	HA	5.14	3.04		2015-08-12	6	4	4
2015-08-06	C	7	MO	HA	5.53	3.13		2015-08-12	6	7	6
2015-08-06	C	8	MO	HA	5.63	3.38		2015-08-12	6	2	2
2015-08-06	C	9	MO	HA	5.57	3.93		2015-08-12	6	5	5
2015-08-06	D	1	HA	HA	5.63	3.95		2015-08-12	6	1	1
2015-08-06	D	2	HA	HA	4.8	2.97		2015-08-12	6	5	5
2015-08-06	D	3	HA	HA	3.9	3.37		2015-08-12	6	12	11
2015-08-06	D	4	HA	HA	5.72	3.57		2015-08-12	6	3	3
2015-08-06	D	5	HA	HA	5.1	3.59		2015-08-12	6	6	6
2015-08-06	D	6	HA	HA	4.92	3.66		2015-08-12	6	10	10
2015-08-06	D	7	HA	HA	4.73	3.93		2015-08-12	6	6	2
2015-08-06	D	8	HA	HA	4.32	2.91		2015-08-12	6	3	2
2015-08-07	D	9	HA	HA	3.9	4.09		2015-08-13	6	6	6

## Sheet: 15.09.02
Date_Start	Group	Number	Female_Sp	Male_Sp	Female_Mass	Male_Mass	Problem	Date	Days	Eggs	Hatch
2015-09-03	A	1	OS	OS	4.04	3.81		2015-09-08	6	13	13
2015-09-03	A	2	OS	OS	3.21	2.93		2015-09-08	6	12	11
2015-09-03	A	3	OS	OS	3.96	2.72		2015-09-08	6	9	6
2015-09-03	A	4	OS	OS	3.53	3.77		2015-09-08	6	10	9
2015-09-03	A	5	OS	OS	4.22	3.6		2015-09-08	6	13	13
2015-09-03	A	6	OS	OS	3.3	2.84		2015-09-08	6	16	16
2015-09-03	A	7	OS	OS	3.05	3.1		2015-09-08	6	13	12
2015-09-03	A	8	OS	OS	2.93	3.14		2015-09-08	6	10	10
2015-09-03	A	9	OS	OS	3.18	3.41		2015-09-08	6	11	0
2015-09-03	A	10	OS	OS	3.62	3.09		2015-09-08	6	16	15
2015-09-03	A	11	OS	OS	3.96	3.09		2015-09-08	6	13	13
2015-09-03	A	12	OS	OS	3.11	3.28		2015-09-08	6	11	11
2015-09-03	A	13	OS	OS	3.76	3.4		2015-09-08	6	14	14
2015-09-03	B	1	MO	OS	4.27	3.44		2015-09-08	6	8	8
2015-09-03	B	2	MO	OS	3.58	3.26		2015-09-08	6	8	7
2015-09-03	B	3	MO	OS	4.14	3.23		2015-09-08	6	8	7
2015-09-03	B	4	MO	OS	4.37	3.26		2015-09-08	6	5	5
2015-09-03	B	5	MO	OS	3.62	3.11		2015-09-08	6	7	5
2015-09-03	B	6	MO	OS	3.85	3.42		2015-09-08	6	11	11
2015-09-03	B	7	MO	OS	4.93	3.31		2015-09-08	6	14	14
2015-09-03	B	8	MO	OS	4.12	2.96		2015-09-08	6	8	8
2015-09-03	B	9	MO	OS	4.98	2.95		2015-09-08	6	4	4
2015-09-03	B	10	MO	OS	4.63	3.41		2015-09-08	6	7	6
2015-09-03	B	11	MO	OS	4.59	3.3		2015-09-08	6	14	14
2015-09-03	B	12	MO	OS	5.75	3.68		2015-09-08	6	6	6
2015-09-03	B	13	MO	OS	3.32	3.31		2015-09-08	6	8	7
2015-09-03	C	1	OS	MO	3.72	3.75		2015-09-08	6	13	4
2015-09-03	C	2	OS	MO	3.5	3.83		2015-09-08	6	15	13
2015-09-03	C	3	OS	MO	3.03	3.67		2015-09-08	6	14	10
2015-09-03	C	4	OS	MO	3.17	4.18		2015-09-08	6	10	9
2015-09-03	C	5	OS	MO	3.3	3.92		2015-09-08	6	14	13
2015-09-03	C	6	OS	MO	3.48	3.8		2015-09-08	6	11	3
2015-09-03	C	7	OS	MO	3.39	4.34		2015-09-08	6	12	12
2015-09-03	C	8	OS	MO	3.7	3.67		2015-09-08	6	14	7
2015-09-03	C	9	OS	MO	5.55	5.05		2015-09-08	6	6	0
2015-09-03	C	10	OS	MO	3.24	3.66		2015-09-08	6	11	10
2015-09-03	C	11	OS	MO	3.81	4.66		2015-09-08	6	13	7
2015-09-03	C	12	OS	MO	5.33	2.96		2015-09-08	6	0
2015-09-03	C	13	OS	MO	3.92	3.06		2015-09-08	6	17	11
2015-09-03	D	1	MO	MO	4.21	4.01		2015-09-08	6	8	8
2015-09-03	D	2	MO	MO	5.46	3.6		2015-09-08	6	0
2015-09-03	D	3	MO	MO	5.08	3.67		2015-09-08	6	6	6
2015-09-03	D	4	MO	MO	4.06	4.24		2015-09-08	6	3	3
2015-09-03	D	5	MO	MO	5.22	4.74		2015-09-08	6	0
2015-09-03	D	6	MO	MO	3.61	4.35		2015-09-08	6	9	9
2015-09-03	D	7	MO	MO	4.97	4.82		2015-09-08	6	6	6
2015-09-03	D	8	MO	MO	5.06	4.62		2015-09-08	6	11	10
2015-09-03	D	9	MO	MO	5.31	4.73		2015-09-08	6	7	7
2015-09-03	D	10	MO	MO	5.14	3.57		2015-09-08	6	6	6
2015-09-03	D	11	MO	MO	4.34	4.11		2015-09-08	6	10	6
2015-09-03	D	12	MO	MO	4.31	3.07		2015-09-08	6	3	3
2015-09-03	D	13	MO	MO	3.57	2.29		2015-09-08	6	4	4

## Sheet: 15.09.25
Date_Start	Group	Number	Female_Sp	Male_Sp	Female_Mass	Male_Mass	Problem	Date	Days	Eggs	Hatch
2015-09-25	A	1	OS	OS	3.54	3.06		2015-10-01	6	12	12
2015-09-25	A	2	OS	OS	4.12	3.36		2015-10-01	6	14	14
2015-09-25	A	3	OS	OS	3.78	3.31		2015-10-01	6	13	10
2015-09-25	A	4	OS	OS	4.4	3.65		2015-10-01	6	12	11
2015-09-25	A	5	OS	OS	4.06	3.25		2015-10-01	6	12	12
2015-09-25	A	6	OS	OS	3.78	3.64		2015-10-01	6	10	10
2015-09-25	A	7	OS	OS	4.1	3.22		2015-10-01	6	12	12
2015-09-25	A	8	OS	OS	5.2	3.46		2015-10-01	6	12	12
2015-09-25	A	9	OS	OS	4.67	3.63		2015-10-01	6	8	7
2015-09-25	A	10	OS	OS	4.24	3.48		2015-10-01	6	17	17
2015-09-25	A	11	OS	OS	4.34	2.99		2015-10-01	6	15	13
2015-09-25	A	12	OS	OS	3.68	3.46		2015-10-01	6	13	13
2015-09-25	A	13	OS	OS	3.38	3.21		2015-10-01	6	11	10
2015-09-25	A	14	OS	OS	3.81	3.9		2015-10-01	6	13	13
2015-09-25	A	15	OS	OS	5.9	3.35		2015-10-01	6	13	13
2015-09-25	A	16	OS	OS	4.05	3.24		2015-10-01	6	13	12
2015-09-25	B	1	HA	OS	4.3	3.24		2015-10-01	6	12	12
2015-09-25	B	2	HA	OS	5.04	3.59		2015-10-01	6	6	6
2015-09-25	B	3	HA	OS	4.21	3.43		2015-10-01	6	0
2015-09-25	B	4	HA	OS	4.4	3.46		2015-10-01	6	13	10
2015-09-25	B	5	HA	OS	3.81	3.5		2015-10-01	6	7	7
2015-09-25	B	6	HA	OS	4.85	3.62		2015-10-01	6	7	5
2015-09-25	B	7	HA	OS	5.03	3.31		2015-10-01	6	7	7
2015-09-25	B	8	HA	OS	4.14	3.14		2015-10-01	6	11	9
2015-09-25	B	9	HA	OS	4.98	3.71		2015-10-01	6	9	9
2015-09-25	B	10	HA	OS	4.33	3.61		2015-10-01	6	9	8
2015-09-25	B	11	HA	OS	4.45	4		2015-10-01	6	7	7
2015-09-25	B	12	HA	OS	6.24	3.02		2015-10-01	6	0
2015-09-25	B	13	HA	OS	4.97	3.67		2015-10-01	6	4	2
2015-09-25	B	14	HA	OS	4.68	3.05		2015-10-01	6	5	5
2015-09-25	B	15	HA	OS	5.01	3.37		2015-10-01	6	5	5
2015-09-25	B	16	HA	OS	4.31	3.17		2015-10-01	6	7	7
2015-09-25	C	1	OS	HA	3.9	3.87		2015-10-01	6	17	17
2015-09-25	C	2	OS	HA	3.44	3.47		2015-10-01	6	10	9
2015-09-25	C	3	OS	HA	4.66	3.7		2015-10-01	6	13	13
2015-09-25	C	4	OS	HA	4.68	3.51		2015-10-01	6	13	11
2015-09-25	C	5	OS	HA	3.74	4.06		2015-10-01	6	10	10
2015-09-25	C	6	OS	HA	4.14	3.58		2015-10-01	6	11	9
2015-09-25	C	7	OS	HA	3.83	3.87		2015-10-01	6	9	9
2015-09-25	C	8	OS	HA	4.39	3.73		2015-10-01	6	14	0
2015-09-25	C	9	OS	HA	4	3.41		2015-10-01	6	12	11
2015-09-25	C	10	OS	HA	3.93	4.23		2015-10-01	6	13	11
2015-09-25	C	11	OS	HA	4.27	3.41		2015-10-01	6	10	8
2015-09-25	C	12	OS	HA	3.99	4.08		2015-10-01	6	9	9
2015-09-25	C	13	OS	HA	4.92	4.28		2015-10-01	6	13	11
2015-09-25	C	14	OS	HA	4.05	3.4		2015-10-01	6	11	10
2015-09-25	C	15	OS	HA	3.68	3.8		2015-10-01	6	8	0
2015-09-25	C	16	OS	HA	4.25	4.09		2015-10-01	6	7	6
2015-09-25	D	1	HA	HA	5.39	3.28		2015-10-01	6	4	4
2015-09-25	D	2	HA	HA	4.77	4.34		2015-10-01	6	9	8
2015-09-25	D	3	HA	HA	4.22	3.97		2015-10-01	6	10	10
2015-09-25	D	4	HA	HA	3.54	3.77		2015-10-01	6	10	9
2015-09-25	D	5	HA	HA	5.5	3.78		2015-10-01	6	0
2015-09-25	D	6	HA	HA	3.43	3.35		2015-10-01	6	8	8
2015-09-25	D	7	HA	HA	3.77	3.32		2015-10-01	6	8	8
2015-09-25	D	8	HA	HA	4.14	4.01		2015-10-01	6	3	3
2015-09-25	D	9	HA	HA	5.18	4.1		2015-10-01	6	5	5
2015-09-25	D	10	HA	HA	4.39	4.1		2015-10-01	6	6	6
2015-09-25	D	11	HA	HA	4.21	3.45		2015-10-01	6	6	6
2015-09-25	D	12	HA	HA	4.03	3.6		2015-10-01	6	11	7
2015-09-25	D	13	HA	HA	5.92	4.02		2015-10-01	6	0
2015-09-25	D	14	HA	HA	5.34	3.4		2015-10-01	6	7	7
2015-09-25	D	15	HA	HA	4.64	4.01	Y	2015-10-01	6
2015-09-25	D	16	HA	HA	3.8	4.04		2015-10-01	6	11	10

## Sheet: 15.11.25
Date_Start	Group	Number	Female_Sp	Male_Sp	Female_Mass	Male_Mass	Problem	Date	Days	Eggs	Hatch
2015-11-25	A	1	BE	BE	3.31	3.33		2015-12-01	6	13	12
2015-11-25	A	2	BE	BE	3.9	3.94		2015-12-01	6	13	13
2015-11-25	A	3	BE	BE	3.23	3.42		2015-12-01	6	12	10
2015-11-25	A	4	BE	BE	2.73	3.3		2015-12-01	6	11	11
2015-11-25	A	5	BE	BE	4.02	3.82		2015-12-01	6	12	12
2015-11-25	A	6	BE	BE	3.82	3.55		2015-12-01	6	8	6
2015-11-25	A	7	BE	BE	3.24	3.41		2015-12-01	6	10	10
2015-11-25	A	8	BE	BE	2.84	2.9		2015-12-01	6	10	10
2015-11-25	A	9	BE	BE	3.49	3.03		2015-12-01	6	11	11
2015-11-25	A	10	BE	BE	2.81	2.71		2015-12-01	6	10	9
2015-11-25	A	11	BE	BE	3.84	3.06		2015-12-01	6	11	11
2015-11-25	A	12	BE	BE	3.19	3.64		2015-12-01	6	13	13
2015-11-25	A	13	BE	BE	3.29	3.95		2015-12-01	6	14	14
2015-11-25	A	14	BE	BE	3.53	3.39		2015-12-01	6	12	12
2015-11-25	A	15	BE	BE	3.53	2.93		2015-12-01	6	17	16
2015-11-25	B	1	MO	BE	4.71	2.83		2015-12-01	6	6	6
2015-11-25	B	2	MO	BE	5.07	3.27		2015-12-01	6	3	3
2015-11-25	B	3	MO	BE	4.71	3.21		2015-12-01	6	8	8
2015-11-25	B	4	MO	BE	5.72	2.88		2015-12-01	6	8	8
2015-11-25	B	5	MO	BE	4.39	2.92		2015-12-01	6	6	6
2015-11-25	B	6	MO	BE	4.77	3.03		2015-12-01	6	10	9
2015-11-25	B	7	MO	BE	5.11	2.86		2015-12-01	6	7	7
2015-11-25	B	8	MO	BE	3.91	2.72		2015-12-01	6	8	8
2015-11-25	B	9	MO	BE	5.5	2.96		2015-12-01	6	6	6
2015-11-25	B	10	MO	BE	5.71	3.57		2015-12-01	6	5	5
2015-11-25	B	11	MO	BE	6.25	3.41		2015-12-01	6	5	4
2015-11-25	B	12	MO	BE	4.67	3.19		2015-12-01	6	7	6
2015-11-25	B	13	MO	BE	4.64	3.66		2015-12-01	6	4	3
2015-11-25	B	14	MO	BE	4.95	3.42		2015-12-01	6	5	5
2015-11-25	B	15	MO	BE	5.51	2.34		2015-12-01	6	6	6
2015-11-25	C	1	BE	MO	2.72	3.24		2015-12-01	6	13	13
2015-11-25	C	2	BE	MO	3	4.73		2015-12-01	6	13	7
2015-11-25	C	3	BE	MO	3.44	4.36		2015-12-01	6	11	10
2015-11-25	C	4	BE	MO	2.63	4.68		2015-12-01	6	12	7
2015-11-25	C	5	BE	MO	2.94	3.62		2015-12-01	6	12	11
2015-11-25	C	6	BE	MO	3.55	4.88		2015-12-01	6	9	7
2015-11-25	C	7	BE	MO	3.63	4.51		2015-12-01	6	16	12
2015-11-25	C	8	BE	MO	3.32	4.71		2015-12-01	6	11	9
2015-11-25	C	9	BE	MO	4.37	3.77		2015-12-01	6	14	9
2015-11-25	C	10	BE	MO	3.32	3.2		2015-12-01	6	10	7
2015-11-25	C	11	BE	MO	3.51	4.17		2015-12-01	6	13	11
2015-11-25	C	12	BE	MO	3.21	5.19		2015-12-01	6	12	9
2015-11-25	C	13	BE	MO	3.22	4.4		2015-12-01	6	13	12
2015-11-25	C	14	BE	MO	3.01	3.48		2015-12-01	6	12	11
2015-11-25	C	15	BE	MO	4.51	4.65		2015-12-01	6	12	9
2015-11-25	D	1	MO	MO	5.67	3.85		2015-12-01	6	8	8
2015-11-25	D	2	MO	MO	4.69	4.8		2015-12-01	6	2	0
2015-11-25	D	3	MO	MO	5.11	3.55		2015-12-01	6	4	4
2015-11-25	D	4	MO	MO	5.35	4.38		2015-12-01	6	5	5
2015-11-25	D	5	MO	MO	4.44	4.13		2015-12-01	6	11	11
2015-11-25	D	6	MO	MO	5.19	3.05		2015-12-01	6	6	6
2015-11-25	D	7	MO	MO	4.56	4.22		2015-12-01	6	11	3
2015-11-25	D	8	MO	MO	6.08	3.12		2015-12-01	6	4	3
2015-11-25	D	9	MO	MO	5.35	3.9		2015-12-01	6	4	4
2015-11-25	D	10	MO	MO	5.87	4.44		2015-12-01	6	4	4
2015-11-25	D	11	MO	MO	5.37	4.34		2015-12-01	6	4	4
2015-11-25	D	12	MO	MO	5.31	3.59		2015-12-01	6	3	3
2015-11-25	D	13	MO	MO	5.77	4.63		2015-12-01	6	8	8
2015-11-25	D	14	MO	MO	6.27	4.08		2015-12-01	6	5	5
2015-11-25	D	15	MO	MO	5.35	4.18		2015-12-01	6	0

[truncated: 6 more sheets: 15.12.22, 16.01.28, 16.03.09, 16.03.30, 16.04.27, F1 Viability]
